# Supplementary material for: Inadequate Calcium and Vitamin D Intake Among Japanese Women During the Perinatal Period: A Cross-Sectional Study with Bone Health Assessment
Source: Nutrients. 2025 Mar 19;17(6):1075. doi: 10.3390/nu17061075 (PMC11944662; doi:10.3390/nu17061075)
Supplement: Supplementary file 1 [file nutrients-17-01075-s001.zip]

Archive with 1 entries (1 files):
- nutrients-3525542-supplementary.pdf
